# Supplementary material for: Synthesis and Biological Evaluation of Benzo[b]thiophene Acylhydrazones as Antimicrobial Agents against Multidrug-Resistant Staphylococcus aureus
Source: Biomolecules. 2022 Jan 14;12(1):131. doi: 10.3390/biom12010131 (PMC8773820; doi:10.3390/biom12010131)
Supplement: Supplementary file 1 [file biomolecules-12-00131-s001.zip]

Archive with 1 entries (1 files):
- biomolecules-1531396-supplementary.pdf
